# Supplementary material for: Annual Movement Patterns of Endangered Ivory Gulls: The Importance of Sea Ice
Source: PLoS One. 2014 Dec 31;9(12):e115231. doi: 10.1371/journal.pone.0115231 (PMC4281149; doi:10.1371/journal.pone.0115231)
Supplement: S2 Table — Individual dates of arrival/departure for 12 satellite-tagged ivory gulls as well as migratory routes and breeding colonies used throughout respective annual cycles throughout the study period, July 2010- July 2013. ‘No Attempt’ indicates that no breeding attempt was made during the breeding season. (XLS) [file pone.0115231.s002.xls]

## Sheet: Sheet1
		Table S2: Individual dates of arrival/departure for 12 satellite-tagged ivory gulls as well as migratory routes and breeding colonies used throughout respective annual cycles throughout the study period, July 2010- July 2013. ‘No Attempt’ indicates that no breeding attempt was made during the breeding season.
Bird	Year	Arrival to wintering area	Depart for pre-breeding migration	Migration route	Arrival to breeding area	Arrival to breeding colony	Colony name (Island)	Depart from breeding colony	Depart for post-breeding migration	Migration route
44509	2010	-	-	-	-	-	-	2014-07-02	2014-09-05	-
44516	2010	-	-	-	-	-	-	2014-07-02	2014-09-23	-
44517	2010	-	-	-	-	-	-	2014-07-02	2014-09-09	Davis Strait
	2011	2014-11-20	-	-	-	-	-	-	-	-
44519	2010	-	-	-	-	-	-	2014-07-03	2014-09-06	Davis Strait
	2011	2014-12-04	-	-	-	-	-	-	-	-
44522	2010	-	-	-	-	-	-	2014-07-07	2014-09-22	-
44523	2010	-	-	-		-	-	2014-07-03	2014-09-25	Davis Strait
	2011	2014-12-09	2014-05-28	Davis Strait	2014-06-19	2014-06-29	Devon	2014-08-20	2014-10-09	Davis Strait
	2012	2014-12-22	2014-05-23	Davis Strait	2014-06-09	No Attempt	-	-	2014-10-14	Davis Strait
	2013	2014-12-03	2014-05-27	Davis Strait	2014-06-11	No Attempt	-	-	-	-
44524	2010	-	-	-	-	-	-	2014-07-04	2014-09-21	Foxe Basin
	2011	2014-12-11	2014-05-23	Davis Strait	2014-06-02	2014-06-30	Seymour	2014-07-09	2014-10-18	Davis Strait
	2012	2014-12-13	2014-05-22	Davis Strait	2014-06-09	-	-	-	-	-
44525	2010	-	-	-	-	-	-	2014-07-16	2014-09-18	Davis Strait
	2011	2014-01-17	2014-05-26	Davis Strait	2014-06-08	2014-06-20	Devon	2014-08-24	2014-09-05	Foxe Basin
	2012	2014-12-03	2014-05-22	Davis Strait	2014-06-10	2014-06-10	Devon	-	-	-
44526	2010	-	-	-	-	-	-	2014-07-05	2014-10-02	Foxe Basin
	2011	2014-12-14	2014-05-02	Davis Strait	2014-05-30	No Attempt	-	-	2014-09-26	Foxe/Davis
	2012	2014-12-09	2014-05-04	Davis Strait	2014-05-23	No Attempt	-	-	2014-09-17	Foxe/Davis
	2013	2014-12-09	2014-05-02	Davis Strait	2014-05-27	2014-05-28	Cornwallis	-	-	-
44529	2010	-	-	-	-	-		2014-07-10	2014-09-18	-
44530	2010	-	-	-	-	-	-	2014-07-05	2014-10-04	Davis Strait
	2011	2014-12-11	2014-05-16	Davis Strait	2014-05-24	2014-05-31	Seymour	-	-	-
44531	2010	-	-	-	-	-	-	2014-07-31	2014-10-18	Davis Strait
	2011	2014-12-14	2014-05-09	Davis Strait	-	-	Devon	-	-	-
